# Supplementary material for: Mass Spectrometry-Based Investigation of Sugarcane Exposed to Five Different Pesticides
Source: Life (Basel). 2023 Apr 17;13(4):1034. doi: 10.3390/life13041034 (PMC10145413; doi:10.3390/life13041034)
Supplement: Supplementary file 1 [file life-13-01034-s001.zip]

Archive with 1 entries (1 files):
- life-2244773-supplementary.pdf
